# Supplementary material for: Enhancing Pectin Particles with Polymer Additives: Mitigating Rumen Degradation and Minimizing Yellowish Milk Color in Grazed Cows
Source: Polymers (Basel). 2023 Dec 29;16(1):106. doi: 10.3390/polym16010106 (PMC10780586; doi:10.3390/polym16010106)
Supplement: Supplementary file 1 [file polymers-16-00106-s001.zip]

Archive with 1 entries (1 files):
- polymers-2749180-supplementary.pdf
